# Supplementary material for: Cryo-EM structure revealed a novel F-actin binding motif in a Legionella pneumophila lysine fatty acyltransferase
Source: eLife. 2026 Jan 28;14:RP106975. doi: 10.7554/eLife.106975 (PMC12851578; doi:10.7554/eLife.106975)
Supplement: Figure 1—source data 1. [file elife-106975-fig1-data1.zip]

Archive with 6 entries (6 files):
- figure 1F.TIF
- 1D_Input_Actin.tif
- 1D_Input_GFP.tif
- 1D_IP_Actin.tif
- 1D_IP_GFP.tif
- figure 1E.tif
