# Supplementary material for: Cryo-EM structure revealed a novel F-actin binding motif in a Legionella pneumophila lysine fatty acyltransferase
Source: eLife. 2026 Jan 28;14:RP106975. doi: 10.7554/eLife.106975 (PMC12851578; doi:10.7554/eLife.106975)
Supplement: Figure 3—source data 1. [file elife-106975-fig3-data1.zip]

Archive with 8 entries (8 files):
- Figure3D_R236A_Run3.jpg
- Figure3D_WT&Y240A_Run2.jpg
- Figure3D_WT&Y240A_Run3.jpg
- Figure 3D_WT&Y240A_Run1.jpg
- Figure3D_Q254A_Run1.jpg
- Figure3D_Q254A_Run2.jpg
- Figure3D_Q254A_Run3.jpg
- Figure3D_R236A_Run1&2.jpg
