# Supplementary material for: Cryo-EM structure revealed a novel F-actin binding motif in a Legionella pneumophila lysine fatty acyltransferase
Source: eLife. 2026 Jan 28;14:RP106975. doi: 10.7554/eLife.106975 (PMC12851578; doi:10.7554/eLife.106975)
Supplement: Figure 6—source data 1. [file elife-106975-fig6-data1.zip]

Archive with 4 entries (4 files):
- Figure6B_GFPChannel_ShortExposure.tif
- Figure6B_FlagChannel.tif
- Figure6B_Fluor.tif
- Figure6B_GFPChannel_LongExposure.tif
