# Supplementary material for: Cryo-EM structure revealed a novel F-actin binding motif in a Legionella pneumophila lysine fatty acyltransferase
Source: eLife. 2026 Jan 28;14:RP106975. doi: 10.7554/eLife.106975 (PMC12851578; doi:10.7554/eLife.106975)
Supplement: Figure 6—figure supplement 1—source data 1. [file elife-106975-fig6-figsupp1-data1.zip]

Archive with 10 entries (10 files):
- Figure 6-figure supplement 1E_FlagChannel.tif
- Figure 6-figure supplement 1C_CBB.tif
- Figure 6-figure supplement 1C_Flag.tif
- Figure 6-figure supplement 1C_Fluor.tif
- Figure 6-figure supplement 1C_GFP.tif
- Figure 6-figure supplement 1D, E, F_Fluor_LongExposure.tif
- Figure 6-figure supplement 1D, E, F_Fluor_MediumExposure.tif
- Figure 6-figure supplement 1D, E, F_Fluor_ShortExposure.tif
- Figure 6-figure supplement 1D, E, F_GFPChannel.tif
- Figure 6-figure supplement 1D, F_FlagChannel.tif
