# Supplementary material for: Cryo-EM structure revealed a novel F-actin binding motif in a Legionella pneumophila lysine fatty acyltransferase
Source: eLife. 2026 Jan 28;14:RP106975. doi: 10.7554/eLife.106975 (PMC12851578; doi:10.7554/eLife.106975)
Supplement: Figure 6—figure supplement 1—source data 2. [file elife-106975-fig6-figsupp1-data2.zip]

Archive with 2 entries (2 files):
- Figure 6-figure supplemtal 1 data source 2.pdf
- Figure 6figure supplement 2 source data 2.zip
