# Supplementary material for: Cryo-EM structure revealed a novel F-actin binding motif in a Legionella pneumophila lysine fatty acyltransferase
Source: eLife. 2026 Jan 28;14:RP106975. doi: 10.7554/eLife.106975 (PMC12851578; doi:10.7554/eLife.106975)
Supplement: Figure 6—figure supplement 2—source data 1. [file elife-106975-fig6-figsupp2-data1.zip]

Archive with 5 entries (5 files):
- Figure 6-figure supplement  2B_Fluor.tif
- Figure 6-figure supplement 2A, B_GFPChannel.tif
- Figure 6-figure supplement 2A_FlagChannel.tif
- Figure 6-figure supplement  2A_Fluor.tif
- Figure 6-figure supplement 2B_FlagChannel.tif
